# Supplementary material for: Evaluation of Six Years of Appropriateness Level of Blood Transfusion in a Pediatric Ward
Source: Int J Environ Res Public Health. 2023 Jan 17;20(3):1700. doi: 10.3390/ijerph20031700 (PMC9914791; doi:10.3390/ijerph20031700)
Supplement: Supplementary file 1 [file ijerph-20-01700-s001.zip]

Archive with 1 entries (1 files):
- ijerph-2126746-supplementary.pdf
